# Supplementary material for: In-Silico Molecular Binding Prediction for Human Drug Targets Using Deep Neural Multi-Task Learning
Source: Genes (Basel). 2019 Nov 7;10(11):906. doi: 10.3390/genes10110906 (PMC6896155; doi:10.3390/genes10110906)
Supplement: Supplementary file 1 [file genes-10-00906-s001.zip]

Archive with 4 entries (3 files):
- genes-597313-supplementary/
- genes-597313-supplementary/Supplementary_S-1.zip
- genes-597313-supplementary/Supplementary_S-2.docx
- genes-597313-supplementary/Supplementary_S-3.docx
